# Supplementary material for: GLO1 cg26053840 Methylation Associates with Kidney Injury and Inflammatory Markers in Hospitalized Older Adults
Source: Life (Basel). 2026 May 29;16(6):917. doi: 10.3390/life16060917 (PMC13302205; doi:10.3390/life16060917)
Supplement: Supplementary file 1 [file life-16-00917-s001.zip]

Archive with 1 entries (1 files):
- life-4319381-supplementary.pdf
